# Supplementary material for: Predictive Values of Nocturia and Its Voiding Frequency on the Aging Males’ Symptoms
Source: Int J Environ Res Public Health. 2022 Sep 15;19(18):11632. doi: 10.3390/ijerph191811632 (PMC9517266; doi:10.3390/ijerph191811632)
Supplement: Supplementary file 1 [file ijerph-19-11632-s001.zip]

Archive with 1 entries (1 files):
- ijerph-1863158-supplementary.pdf
